# Supplementary material for: The Rise of Intelligent Plastic Surgery: A 10-Year Bibliometric Journey Through AI Applications, Challenges, and Transformative Potential
Source: Aesthetic Plast Surg. 2025 Jul 14;50(6):2332–45. doi: 10.1007/s00266-025-05068-4 (PMC13035872; doi:10.1007/s00266-025-05068-4)
Supplement: Supplementary file 1 — (XLSX 74 kb) [file 266_2025_5068_MOESM1_ESM.xlsx]

## Sheet: 关键词
	频次	中心度	年份	关键词
TRUE	132	0.76	2019	artificial intelligence
TRUE	27	0.41	2018	machine learning
TRUE	19	0.86	2020	plastic surgery
TRUE	18	0.4	2020	deep learning
TRUE	14	0.02	2024	large language models
TRUE	13	0.68	2022	surgery
TRUE	10	0.5	2021	outcm
TRUE	9	0	2016	reconstruction
TRUE	8	0.1	2019	classification
TRUE	8	0.02	2023	breast reconstruction
TRUE	8	0.03	2024	patient education
TRUE	7	0.52	2020	health
TRUE	7	0	2024	chatgpt
TRUE	6	0.24	2020	cancer
TRUE	6	0.59	2021	convolutional neural network
TRUE	6	0.09	2023	impact
TRUE	5	0.01	2024	quality of life
TRUE	5	0.06	2024	readability
TRUE	5	0.02	2019	orthognathic surgery
TRUE	5	0.08	2020	aesthetic surgery
TRUE	4	0.09	2021	breast cancer
TRUE	4	0	2024	open ai
TRUE	4	0.06	2016	system
TRUE	4	0.21	2023	feminization surgery
TRUE	4	0.06	2020	face
TRUE	4	0.21	2019	maxillofacial surgery
TRUE	4	0	2024	prediction
TRUE	3	0.01	2023	complications
TRUE	3	0	2019	social media
TRUE	3	0	2024	reliability
TRUE	3	0	2024	medicine
TRUE	3	0	2024	performance
TRUE	3	0	2016	diagnosis
TRUE	3	0	2024	back
TRUE	3	0	2024	medical education
TRUE	3	0.04	2024	internet
TRUE	3	0.02	2021	age
TRUE	3	0.04	2024	cleft lip and palate
TRUE	3	0.07	2018	head
TRUE	3	0.02	2019	accuracy
TRUE	3	0	2021	attractiveness
TRUE	2	0.03	2024	academy
TRUE	2	0.2	2020	beauty
TRUE	2	0	2023	information
TRUE	2	0.02	2024	online resources
TRUE	2	0	2024	facial plastic surgery
TRUE	2	0.02	2023	acellular dermal matrix
TRUE	2	0	2024	forehead
TRUE	2	0.2	2016	simulation
TRUE	2	0.03	2024	health literacy
TRUE	2	0.02	2024	aesthetic medicine
TRUE	2	0.02	2023	digital breast tomosynthesis
TRUE	2	0	2023	risk
TRUE	2	0	2024	education
TRUE	2	0.02	2022	computer-aided diagnosis (cad)
TRUE	2	0.02	2023	risk assessment
TRUE	2	0.01	2024	mandibular reconstruction
TRUE	2	0.01	2024	jaw
TRUE	2	0.03	2024	ptosis
TRUE	2	0.04	2024	society
TRUE	2	0.14	2020	breast conserving therapy
TRUE	2	0	2024	head neck
TRUE	2	0.02	2023	outcome assessment
TRUE	2	0.02	2023	digital mammography
TRUE	2	0	2024	satisfaction
TRUE	2	0.02	2020	aesthetics
TRUE	2	0.02	2023	appearance
TRUE	2	0	2024	validation
TRUE	2	0	2024	head neck surgery
TRUE	2	0	2020	augmented reality
TRUE	2	0	2024	tool
TRUE	2	0.03	2024	prevalence
TRUE	2	0	2024	digital technology
TRUE	2	0.03	2021	association
TRUE	2	0.01	2024	free flap
TRUE	2	0	2023	preoperative planning
TRUE	2	0	2024	symmetry
TRUE	2	0.05	2024	literacy
TRUE	2	0.21	2022	angle
TRUE	1	0	2023	attention
TRUE	1	0	2023	adjuvant chemotherapy
TRUE	1	0	2020	craniofacial surgery
TRUE	1	0.15	2022	experience
TRUE	1	0	2019	restorative dentistry
TRUE	1	0	2021	care
TRUE	1	0	2023	aserf
TRUE	1	0	2024	aesthetic preferences
TRUE	1	0	2020	decision
TRUE	1	0	2022	lund-mackay score
TRUE	1	0	2024	access and invasiveness classification
TRUE	1	0.04	2016	3-d image-guided orthognathic surgery
TRUE	1	0.02	2024	abdominal wall reconstruction
TRUE	1	0	2024	ai in medicine
TRUE	1	0	2023	autologous fat grafting
TRUE	1	0	2023	alopecia areata
TRUE	1	0	2020	conversational agents
TRUE	1	0	2021	endoscopic browlift
TRUE	1	0	2023	brazilian butt lift
TRUE	1	0.12	2020	big data
TRUE	1	0	2023	auricular reconstruction
TRUE	1	0.04	2016	3-d coordinate measurement
TRUE	1	0	2018	images
TRUE	1	0	2024	aesthetic improvement
TRUE	1	0.15	2022	benchmarking
TRUE	1	0	2024	& eacute
TRUE	1	0	2019	tissue
TRUE	1	0	2024	assess bowel perfusion
TRUE	1	0	2019	palate
TRUE	1	0	2016	fuzzy inference system
TRUE	1	0	2019	perceptions
TRUE	1	0	2022	automatic dubbing
TRUE	1	0	2018	segmentation
TRUE	1	0	2024	anatomy
TRUE	1	0	2019	fort i osteotomy
TRUE	1	0	2024	ability
TRUE	1	0.07	2024	and interactive educational materials
TRUE	1	0	2023	autogenous cartilage grafts
TRUE	1	0	2019	osseointegrated implants
TRUE	1	0	2019	lip
TRUE	1	0	2019	single crowns
TRUE	1	0.01	2022	nasal fractures
TRUE	1	0	2021	contour abnormality
TRUE	1	0	2021	edging and neuromorphic computing
TRUE	1	0	2023	artificial neural networks
TRUE	1	0	2023	cancer overdiagnosis
TRUE	1	0	2022	automatic diagnosis
TRUE	1	0.02	2019	long term survival
TRUE	1	0	2020	facial attractiveness
TRUE	1	0	2016	stereo vision systems
TRUE	1	0	2023	breast conserving surgery
TRUE	1	0	2024	american academy
TRUE	1	0	2024	asmbs textbook
TRUE	1	0	2024	art
TRUE	1	0	2023	african american
TRUE	1	0	2019	ct
TRUE	1	0	2021	computer vision algorithm
TRUE	1	0	2023	application analysis
TRUE	1	0	2016	surgical navigation
TRUE	1	0.07	2023	breast tomosynthesis
TRUE	1	0	2020	boost
TRUE	1	0	2023	cancer surgery
TRUE	1	0	2020	coronavirus
TRUE	1	0	2023	breast cancer screening
TRUE	1	0	2022	distal radial fractures
TRUE	1	0	2021	electronic skin
TRUE	1	0	2022	consensus
TRUE	1	0	2022	grading systems
TRUE	1	0	2019	periodontal medicine
TRUE	1	0	2022	lip synchronization
TRUE	1	0.03	2016	craniomaxillofacial surgery
TRUE	1	0	2021	digital photography
TRUE	1	0	2023	beam computed tomography
TRUE	1	0	2022	mutations
TRUE	1	0.02	2019	bonding porcelain teeth
TRUE	1	0	2020	breast aesthetics
TRUE	1	0	2022	management
TRUE	1	0	2024	adults
TRUE	1	0	2019	face recognition
TRUE	1	0	2023	brazilian butt lifting
TRUE	1	0	2016	soft computing
TRUE	1	0	2023	ai
TRUE	1	0	2022	image classification
TRUE	1	0	2020	frequently asked questions
TRUE	1	0	2019	privacy
TRUE	1	0	2023	20 year follow up
TRUE	1	0	2022	facial palsy
TRUE	1	0	2019	prosthetic dentistry
TRUE	1	0	2022	bells palsy
TRUE	1	0.02	2019	digital smile design
TRUE	1	0	2021	curvature sensors
TRUE	1	0	2022	idiopathic facial paralysis
TRUE	1	0	2016	intraoperative navigation
TRUE	1	0	2016	signals
TRUE	1	0	2020	cosmetic evaluation
TRUE	1	0	2023	age estimation
TRUE	1	0.07	2024	arthroscopic bankart repair
TRUE	1	0	2020	cam planning
TRUE	1	0.02	2019	cosmetic dentistry
TRUE	1	0	2019	ridge augmentation
TRUE	1	0	2020	conservative treatment
TRUE	1	0	2021	craniofacial morphology
TRUE	1	0	2022	audio driven deep fakes
TRUE	1	0	2020	3d imaging
TRUE	1	0	2023	algorithm
TRUE	1	0	2022	chinese
TRUE	1	0	2018	radiation therapy
TRUE	1	0	2022	distraction
TRUE	1	0	2021	flexible hybrid electronics
TRUE	1	0.15	2022	implants
TRUE	1	0	2024	aesthetic breast
TRUE	1	0	2022	congenital deformities
TRUE	1	0.04	2024	anesthesia
TRUE	1	0.47	2022	microtia reconstruction
TRUE	1	0.12	2020	deformity
TRUE	1	0.01	2019	maxillary sinus floor
TRUE	1	0	2020	conserving therapy
TRUE	1	0	2022	automated grading
TRUE	1	0.07	2024	anterior
TRUE	1	0	2016	principles component analysis
TRUE	1	0	2022	facial dysmorphology
TRUE	1	0	2024	aesthetic universals
TRUE	1	0	2019	eigenfaces
TRUE	1	0	2024	acute kidney injury
TRUE	1	0	2021	automated identification
TRUE	1	0	2016	disease
TRUE	1	0	2020	bcct.core
TRUE	1	0	2023	bone graft
TRUE	1	0.04	2016	contactless measurement
TRUE	1	0.02	2019	clinical performance
TRUE	1	0.06	2020	facial beauty
TRUE	1	0	2022	general practitioners
TRUE	1	0	2022	lesser ray deformities
TRUE	1	0	2022	mandibular osteotomy
TRUE	1	0	2021	deep learning models
TRUE	1	0	2023	3d virtual reconstruction
TRUE	1	0	2023	american society
TRUE	1	0	2023	breast
TRUE	1	0	2021	facial rejuvenation
TRUE	1	0.01	2022	cnn
TRUE	1	0	2024	apprentissage machine
TRUE	1	0	2021	conductive filaments
TRUE	1	0	2020	arthroplasty
TRUE	1	0	2024	anastomotic leakage
TRUE	1	0	2021	growth
TRUE	1	0	2022	chronic rhinosinusitis
TRUE	1	0	2024	artificial neural network
TRUE	1	0	2023	breast neoplasms
TRUE	1	0.05	2024	aid
TRUE	1	0	2018	adaptive radiotherapy
TRUE	1	0	2021	high accuracy
TRUE	1	0	2021	brow lift
TRUE	1	0.02	2023	3d face shape
TRUE	1	0.02	2023	autologous breast reconstruction
TRUE	1	0	2021	digital transformation
TRUE	1	0	2019	tooth color
TRUE	1	0	2021	artificial skin

## Sheet: 国家
	频次	中心度	年份	国家
TRUE	104	0.45	2016	USA
TRUE	33	0.08	2018	CHINA
TRUE	17	0	2021	JAPAN
TRUE	16	0	2016	CANADA
TRUE	15	0.11	2023	ITALY
TRUE	13	0.37	2020	GERMANY
TRUE	12	0.06	2023	AUSTRALIA
TRUE	9	0	2020	SOUTH KOREA
TRUE	9	0	2023	SPAIN
TRUE	9	0.01	2023	TURKIYE
TRUE	8	0.44	2018	BELGIUM
TRUE	8	0.11	2019	UNITED KINGDOM
TRUE	7	0	2024	FRANCE
TRUE	7	0.13	2023	BRAZIL
TRUE	5	0.03	2019	SWITZERLAND
TRUE	5	0	2023	NETHERLANDS
TRUE	4	0.38	2021	SWEDEN
TRUE	4	0	2023	POLAND
TRUE	4	0	2024	DENMARK
TRUE	4	0.06	2024	INDIA
TRUE	3	0.06	2020	ARGENTINA
TRUE	3	0.44	2018	AUSTRIA
TRUE	3	0.06	2020	PORTUGAL
TRUE	2	0	2016	TURKEY
TRUE	2	0	2023	U ARAB EMIRATES
TRUE	2	0	2023	GREECE
TRUE	2	0	2023	CYPRUS
TRUE	1	0	2024	SLOVAKIA
TRUE	1	0.32	2023	ISRAEL
TRUE	1	0	2024	PALESTINE
TRUE	1	0	2023	ROMANIA
TRUE	1	0	2024	BULGARIA
TRUE	1	0	2023	FINLAND
TRUE	1	0	2022	IRELAND
TRUE	1	0	2024	PAKISTAN
TRUE	1	0	2022	ESTONIA
TRUE	1	0	2021	SINGAPORE
TRUE	1	0	2024	CHILE
TRUE	1	0.01	2024	YEMEN
TRUE	1	0	2024	MEXICO
TRUE	1	0	2024	THAILAND
TRUE	1	0	2024	COLOMBIA
TRUE	1	0.01	2024	IRAN
TRUE	1	0	2024	LAOS
TRUE	1	0	2024	SAUDI ARABIA

## Sheet: 机构
	频次	中心度	年份	机构
TRUE	16	0.03	2020	Mayo Clinic
TRUE	14	0.27	2016	Harvard University
TRUE	11	0.31	2021	Stanford University
TRUE	10	0	2023	Peninsula Health
TRUE	9	0	2023	Monash University
TRUE	8	0.09	2020	University of California System
TRUE	7	0	2024	University of Tokyo
TRUE	7	0.02	2022	Harvard Medical School
TRUE	6	0	2020	Shanghai Jiao Tong University
TRUE	6	0.13	2016	McGill University
TRUE	6	0.01	2023	Saint Louis University
TRUE	6	0.01	2019	Yale University
TRUE	6	0.07	2018	Universite Libre de Bruxelles
TRUE	5	0.11	2019	University of Toronto
TRUE	5	0.15	2019	University of Pennsylvania
TRUE	5	0.5	2018	University System of Ohio
TRUE	5	0	2024	Hospital Foch
TRUE	5	0	2020	Chang Gung University
TRUE	5	0	2023	University of Pittsburgh
TRUE	5	0	2023	University of Texas System
TRUE	5	0.13	2022	Brigham & Women's Hospital
TRUE	5	0	2020	Chang Gung Memorial Hospital
TRUE	5	0	2023	Pennsylvania Commonwealth System of Higher Education (PCSHE)
TRUE	4	0.01	2024	Universite Paris Saclay
TRUE	4	0.06	2023	University of Regensburg
TRUE	4	0.02	2024	University of Mons
TRUE	4	0	2024	University of Siena
TRUE	4	0.01	2023	UTMD Anderson Cancer Center
TRUE	4	0	2024	Universidade de Sao Paulo
TRUE	3	0	2024	Emory University
TRUE	3	0.03	2020	Fundacao Champalimaud
TRUE	3	0.01	2020	Microsoft
TRUE	3	0	2024	Vanderbilt University
TRUE	3	0.02	2021	National Defense Medical Center
TRUE	3	0	2021	Tri-Service General Hospital
TRUE	3	0.01	2020	Northwell Health
TRUE	3	0.08	2022	Technical University of Munich
TRUE	3	0.14	2024	University of Southern California
TRUE	3	0	2023	Oakland University
TRUE	3	0	2024	University of Southern Denmark
TRUE	3	0.32	2018	Washington University (WUSTL)
TRUE	3	0.14	2024	Huntington Memorial Hospital
TRUE	3	0.03	2024	University of California San Francisco
TRUE	3	0.38	2016	Beth Israel Deaconess Medical Center
TRUE	3	0	2016	State University of New York (SUNY) System
TRUE	2	0	2024	University of Illinois System
TRUE	2	0	2024	Tencent
TRUE	2	0	2021	National Cheng Kung University
TRUE	2	0	2023	Aristotle University of Thessaloniki
TRUE	2	0	2024	University of Barcelona
TRUE	2	0	2023	Embry-Riddle Aeronautical University
TRUE	2	0	2024	Laval University
TRUE	2	0	2023	Universidade de Lisboa
TRUE	2	0.01	2024	Erasmus MC
TRUE	2	0	2024	Aarhus University
TRUE	2	0	2024	University of Munich
TRUE	2	0	2024	Institut d'Investigacio Biomedica de Bellvitge (IDIBELL)
TRUE	2	0	2021	National Taiwan University Hospital
TRUE	2	0	2020	Central South University
TRUE	2	0	2024	University of Alberta
TRUE	2	0	2023	Florida Polytechnical University
TRUE	2	0	2018	University Hospitals of Cleveland
TRUE	2	0	2024	Ege University
TRUE	2	0	2023	Tokyo Medical & Dental University (TMDU)
TRUE	2	0	2024	University of Health Sciences Turkey
TRUE	2	0.14	2018	Case Western Reserve University
TRUE	2	0.01	2024	Erasmus University Rotterdam
TRUE	2	0.01	2019	Swiss Federal Institutes of Technology Domain
TRUE	2	0	2021	National Taiwan University
TRUE	2	0	2024	University of Sassari
TRUE	2	0	2022	Cleveland Clinic Foundation
TRUE	2	0	2024	European University of Madrid
TRUE	2	0.11	2023	Ruprecht Karls University Heidelberg
TRUE	2	0	2024	Bellvitge University Hospital
TRUE	2	0	2023	Fahrenheit Universities
TRUE	2	0	2023	Medical University Gdansk
TRUE	2	0	2023	Demiroglu Bilim University
TRUE	2	0.12	2024	McMaster University
TRUE	2	0	2023	University of Ulsan
TRUE	2	0	2019	Hospital for Sick Children (SickKids)
TRUE	2	0.14	2024	University of British Columbia
TRUE	2	0.14	2018	Case Western Reserve University Hospital
TRUE	2	0	2021	Chinese Academy of Medical Sciences - Peking Union Medical College
TRUE	2	0	2023	KU Leuven
TRUE	2	0	2023	Icahn School of Medicine at Mount Sinai
TRUE	2	0	2024	Zhejiang University
TRUE	2	0	2020	Donghua University
TRUE	2	0.01	2019	ETH Zurich
TRUE	2	0.04	2024	Massachusetts General Hospital
TRUE	2	0	2023	Institute of Science Tokyo
TRUE	2	0	2023	New York University
TRUE	2	0	2024	Jefferson University
TRUE	2	0.03	2024	Ohio State University
TRUE	2	0	2021	Beihang University
TRUE	2	0.03	2022	Baylor College of Medicine
TRUE	2	0	2024	Odense University Hospital
TRUE	1	0	2024	Azienda Ospedaliero Universitaria Careggi
TRUE	1	0	2019	University of North Carolina
TRUE	1	0	2020	University Health Network Toronto
TRUE	1	0	2024	Ankara Numune Training & Research Hospital
TRUE	1	0	2019	University of London
TRUE	1	0.15	2024	Anglia Ruskin University
TRUE	1	0	2020	University of California Irvine
TRUE	1	0	2021	University of Notre Dame
TRUE	1	0	2021	Roche Holding
TRUE	1	0	2016	Abant Izzet Baysal University
TRUE	1	0	2023	Baylor University Medical Center
TRUE	1	0	2019	Duke University
TRUE	1	0	2022	Haut AI OU
TRUE	1	0.01	2023	Childrens Hospital of Philadelphia
TRUE	1	0	2022	Ruhr University Bochum
TRUE	1	0	2018	Vrije Universiteit Brussel
TRUE	1	0	2020	Universidade do Porto
TRUE	1	0	2024	Angel Kanchev Univ Ruse
TRUE	1	0	2024	Berlin Institute of Health
TRUE	1	0	2023	Chungnam National University
TRUE	1	0	2019	Imperial College London
TRUE	1	0	2022	University of Buenos Aires
TRUE	1	0	2018	US Department of Veterans Affairs
TRUE	1	0.02	2018	Louis Stokes Cleveland Veterans Affairs Medical Center
TRUE	1	0	2022	Industrial Technology Research Institute - Taiwan
TRUE	1	0	2022	Gachon University
TRUE	1	0	2023	Chungnam National University Hospital
TRUE	1	0	2021	Hofstra University
TRUE	1	0	2023	Asan Medical Center
TRUE	1	0	2024	An Najah National University
TRUE	1	0	2019	Boston Children's Hospital
TRUE	1	0	2019	Great Ormond Street Hospital for Children NHS Foundation Trust
TRUE	1	0	2020	Johannes Gutenberg University of Mainz
TRUE	1	0	2022	Chiba University
TRUE	1	0	2016	Mevlana University
TRUE	1	0	2019	University of Hong Kong
TRUE	1	0	2016	Selcuk University
TRUE	1	0	2021	Nanyang Technological University
TRUE	1	0	2023	Baylor University
TRUE	1	0	2020	INESC TEC
TRUE	1	0	2021	University of Washington
TRUE	1	0	2022	Catholic University of Korea
TRUE	1	0.04	2023	Bocconi University
TRUE	1	0	2023	Bogazici University
TRUE	1	0	2019	University College London
TRUE	1	0	2022	National Taiwan University of Science & Technology
TRUE	1	0	2021	Miami University
TRUE	1	0	2018	Tianjin University of Technology & Education
TRUE	1	0	2021	Osaka University
TRUE	1	0	2019	Harvard School of Dental Medicine
TRUE	1	0	2018	Veterans Health Administration (VHA)
TRUE	1	0	2021	Lund University
TRUE	1	0	2023	Columbia University
TRUE	1	0	2021	Genentech
TRUE	1	0.04	2023	Chaim Sheba Medical Center
TRUE	1	0	2021	Taipei Medical University Hospital
TRUE	1	0	2020	Henan University
TRUE	1	0	2022	Hospital de Clinicas Jose de San Martin
TRUE	1	0	2022	Trinity College Dublin
TRUE	1	0	2022	Shandong University
TRUE	1	0	2020	Hospital Britanico de Buenos Aires
TRUE	1	0.12	2018	Jiangnan University
TRUE	1	0	2019	University of Zurich
TRUE	1	0	2021	Skane University Hospital
TRUE	1	0	2022	Hiroshima University
TRUE	1	0	2019	Augusta University
TRUE	1	0	2019	University of North Carolina Chapel Hill
TRUE	1	0	2021	Peking Union Medical College Hospital
TRUE	1	0	2022	Fujian Medical University
TRUE	1	0	2024	All India Institute of Medical Sciences (AIIMS) Rishikesh
TRUE	1	0	2018	Medical University of Vienna
TRUE	1	0	2016	University at Albany
TRUE	1	0	2019	University System of Georgia
TRUE	1	0	2020	Kyung Hee University
TRUE	1	0	2021	Taipei Medical University
TRUE	1	0	2023	Breastscreen Victoria
TRUE	1	0	2023	Carolinas Medical Center
TRUE	1	0	2021	Peking Union Medical College

## Sheet: 作者
	频次	年份	作者
TRUE	11	2023	Seth, Ishith
TRUE	7	2023	Rozen, Warren M
TRUE	7	2023	Xie, Yi
TRUE	6	2023	Ross, Richard J
TRUE	6	2024	Okazaki, Mutsumi
TRUE	6	2024	Shiraishi, Makoto
TRUE	6	2023	Lim, Bryan
TRUE	5	2024	Lechien, Jerome R
TRUE	5	2024	Borna, Sahar
TRUE	5	2020	Chen, Kevin
TRUE	5	2023	Asaad, Malke
TRUE	5	2024	Gomez-cabello, Cesar A
TRUE	5	2024	Haider, Syed Ali
TRUE	5	2024	Pressman, Sophia M
TRUE	4	2023	Herzog, Isabel
TRUE	4	2024	Cuomo, Roberto
TRUE	4	2024	Tomioka, Yoko
TRUE	4	2023	Hassan, Abbas M
TRUE	4	2023	Abi-rafeh, Jad
TRUE	4	2023	Gupta, Rohun
TRUE	4	2023	Knoedler, Samuel
TRUE	4	2023	Lee, Edward S
TRUE	4	2023	Weisberger, Joseph
TRUE	4	2020	Forte, Antonio Jorge
TRUE	4	2023	Knoedler, Leonard
TRUE	3	2024	Miyakuni, Ami
TRUE	3	2020	Bradley, James P
TRUE	3	2021	Bite, Uldis
TRUE	3	2024	Kenney, Peter Sinkjaer
TRUE	3	2024	Nahai, Foad
TRUE	3	2024	Grillo, Ricardo
TRUE	3	2024	Melhem-elias, Fernando
TRUE	3	2023	Butler, Charles E
TRUE	3	2023	Park, John B
TRUE	3	2024	Bassiri-tehrani, Brian
TRUE	3	2020	Cheng, Roger
TRUE	3	2024	Kazan, Roy
TRUE	3	2020	Lu, Stephen M
TRUE	3	2023	Chao, John
TRUE	3	2024	Ohba, Jun
TRUE	3	2024	Moriwaki, Yuta
TRUE	3	2023	Alfertshofer, Michael
TRUE	2	2024	Forte, Antonio J
TRUE	2	2024	Furuse, Kiichi
TRUE	2	2024	Yang, Rui
TRUE	2	2023	Tanaka, Kentaro
TRUE	2	2024	Suarez, Ana
TRUE	2	2023	Liu, Jun
TRUE	2	2023	Mori, Hiroki
TRUE	2	2024	Lavin, Christopher
TRUE	2	2024	Capelleras, Marta
TRUE	2	2024	Cartier, Hugues
TRUE	2	2024	Chen, Hung-Chang
TRUE	2	2024	Leibovich, Bradley C
TRUE	2	2024	Xu, Hong Hao
TRUE	2	2024	Grzybowski, Andrzej
TRUE	2	2023	Mailey, Brian A
TRUE	2	2024	Zhang, Xuan
TRUE	2	2024	Hori, Asei
TRUE	2	2024	Vaira, Luigi A
TRUE	2	2021	Hsu, Cherng-Ru
TRUE	2	2024	Soto-galindo, German A
TRUE	2	2024	Baker, Omer
TRUE	2	2024	Oba, Jun
TRUE	2	2024	Durairaj, K Kay
TRUE	2	2024	Sanchez, Margarita Gomez
TRUE	2	2023	Selber, Jesse C
TRUE	2	2024	Sehgal, Ajai
TRUE	2	2024	Pepper, Jon-Paul
TRUE	2	2024	Ishii, Saaya
TRUE	2	2023	Kehrer, Andreas
TRUE	2	2020	Chai, Gang
TRUE	2	2021	Fuh, Chiou-Shann
TRUE	2	2024	Shehab, Abdallah A
TRUE	2	2024	Janis, Jeffrey E
TRUE	2	2024	Fazilat, Alexander Z
TRUE	2	2023	Hidaka, Takeaki
TRUE	2	2023	Chaiyasate, Kongkrit
TRUE	2	2024	Lou, Lixia
TRUE	2	2023	Hunter-smith, David J
TRUE	2	2021	Hung, Ju-Yi
TRUE	2	2024	Cruellas, Marc
TRUE	2	2021	Nakfoor, Bruce
TRUE	2	2021	Chen, Ke-Wei
TRUE	2	2024	Freire, Yolanda
TRUE	2	2024	Cai, Yilu
TRUE	2	2021	Chiu, Hsu-Kuang
TRUE	2	2024	Berry, Charlotte E
TRUE	2	2023	Prantl, Lukas
TRUE	2	2024	Apaydin, Fazil
TRUE	2	2024	Haykal, Diala
TRUE	2	2023	Topsakal, Oguzhan
TRUE	2	2024	Ye, Juan
TRUE	2	2024	Wan, Derrick C
TRUE	2	2021	Thorne, Charles H
TRUE	2	2024	Miyamoto, Shimpei
TRUE	1	2022	Corcoran, Peter
TRUE	1	2020	Liu, YongGang
TRUE	1	2020	Seth, Rahul
TRUE	1	2016	Gilardino, Mirko
TRUE	1	2020	Boczar, Daniel
TRUE	1	2019	Dunaway, David J
TRUE	1	2016	Kanevsky, Jonathan
TRUE	1	2019	Chiche, G
TRUE	1	2019	Knoops, Paul G M
TRUE	1	2022	Bigioi, Dan
TRUE	1	2019	Timofte, Radu
TRUE	1	2021	Boonipat, Thanapoom
TRUE	1	2023	Bao, Jinsong
TRUE	1	2020	Spaulding, Aaron C
TRUE	1	2020	Oliver, Jeremie D
TRUE	1	2020	Nelson, Bradley J
TRUE	1	2020	Sisti, Andrea
TRUE	1	2020	Plonowska, Karolina
TRUE	1	2016	Gaster, Richard
TRUE	1	2019	Zafeiriou, Stefanos
TRUE	1	2020	Formeister, Eric J
TRUE	1	2020	Mak, Martin L
TRUE	1	2018	Lu, Yonggang
TRUE	1	2020	Al-nawas, B
TRUE	1	2020	Di maggio, Marcelo
TRUE	1	2023	Arjmand, Hanieh
TRUE	1	2020	Goetze, E
TRUE	1	2023	Abittan, Brian J
TRUE	1	2020	Fisher, Mark
TRUE	1	2019	Bahat, O
TRUE	1	2021	Dahlblom, Victor
TRUE	1	2019	Papaioannou, Athanasios
TRUE	1	2023	Akinci, Tahir Cetin
TRUE	1	2019	Breakey, Richard W F
TRUE	1	2023	Akbas, M Ilhan
TRUE	1	2023	Ayuso, Sullivan A
TRUE	1	2021	Ertl, Maximilian
TRUE	1	2016	Lin, Samuel
TRUE	1	2023	Baan, Frank
TRUE	1	2020	Zheng, Xiaohu
TRUE	1	2018	Leisser, Asha
TRUE	1	2020	Jiang, CanHua
TRUE	1	2020	Liang, Ye
TRUE	1	2023	Akbas, Mustafa Ilhan
TRUE	1	2019	Levites, Jim B
TRUE	1	2022	Hu, Yong
TRUE	1	2019	Schievano, Silvia
TRUE	1	2020	Gielisch, M
TRUE	1	2023	Antunes, Marilia
TRUE	1	2019	Volokitin, Anna
TRUE	1	2020	Phillips, John
TRUE	1	2023	Abascal azanza, Cristina
TRUE	1	2020	Huan, JingJing
TRUE	1	2020	Chai, Yuanhao
TRUE	1	2018	Liang, Fan
TRUE	1	2020	Silva, Wilson
TRUE	1	2019	Forrest, Christopher R
TRUE	1	2019	Patcas, Raphael
TRUE	1	2022	Cheon, Young Woo
TRUE	1	2019	Heymann, H O
TRUE	1	2018	Baydoun, Atallah
TRUE	1	2020	Giunta, R E
TRUE	1	2019	Saun, Tomas J
TRUE	1	2020	Rinker, Brian D
TRUE	1	2021	Fuchs, Konrad F
TRUE	1	2022	Dai, Lu
TRUE	1	2022	Behr, Bjoern
TRUE	1	2020	Carter, Rickey
TRUE	1	2019	Agustsson, Eirikur
TRUE	1	2020	Zhang, Ben H
TRUE	1	2024	Ahmed, Z
TRUE	1	2023	Augenstein, Vedra A
TRUE	1	2019	Eichenberger, Martina
TRUE	1	2020	Ryan, William
TRUE	1	2023	Bachrach, Yoram
TRUE	1	2020	Denadai, Rafael
TRUE	1	2020	Ascha, Mona
TRUE	1	2022	Duan, Kaiti
TRUE	1	2020	Knott, P Daniel
TRUE	1	2022	Aramomi, Masaaki
TRUE	1	2022	Horii, Manato
TRUE	1	2019	Eliades, Theodore
TRUE	1	2019	Zenn, Michael R
TRUE	1	2020	Moellhoff, N
TRUE	1	2020	Restrepo, David J
TRUE	1	2021	Chen, Hai-Peng
TRUE	1	2020	Lo, Lun-Jou
TRUE	1	2022	Baumann, Raphael
TRUE	1	2018	Traughber, Bryan J
TRUE	1	2023	Baranska-rybak, Wioletta
TRUE	1	2020	Larson, Andrew
TRUE	1	2019	Roblee, R
TRUE	1	2018	Su, Kuan-Hao
TRUE	1	2020	Kaemmerer, P W
TRUE	1	2020	Huayllani, Maria T
TRUE	1	2022	Chinsk, Hernan
TRUE	1	2020	Li, Jia-Da
TRUE	1	2020	Chou, Pang-Yun
TRUE	1	2016	Gunes, Salih
TRUE	1	2021	Andersson, Ingvar
TRUE	1	2016	Corban, Jason
TRUE	1	2020	Desimone, Robert
TRUE	1	2023	Attia, Zachi Itzhak
TRUE	1	2020	Lozano, Andres M
TRUE	1	2019	Zuo, Kevin J
TRUE	1	2021	Bahceci simsek, Ilke
TRUE	1	2018	Parikh, Parag
TRUE	1	2020	Sun, Mengzhe
TRUE	1	2019	Blatz, M B
TRUE	1	2023	Ahmed, Zahra
TRUE	1	2023	Anacleto, J Correia
TRUE	1	2021	Jakubietz, Michael G
TRUE	1	2021	Gibstein, Alexander R
TRUE	1	2021	Dustler, Magnus
TRUE	1	2019	Bornstein, Michael Marc
TRUE	1	2020	George, Jonathan
TRUE	1	2020	Baum, Rachel
TRUE	1	2016	Comlekciler, Ismail Taha
TRUE	1	2020	Thiem, D G E
TRUE	1	2016	Kanevsky, Ari
TRUE	1	2022	Baecher, Helena
TRUE	1	2022	Georgievskaya, Anastasia
TRUE	1	2021	Gilbert, Fabian
TRUE	1	2021	Chen, Xiaodong
TRUE	1	2019	Coachman, C
TRUE	1	2019	Padwa, Bonnie L
TRUE	1	2023	Avestruz, Zoe
TRUE	1	2023	Andejani, Doaa F
TRUE	1	2023	Barrera, Janos A
TRUE	1	2018	Zhao, Kaifa
TRUE	1	2021	Gao, Kun-Lun
TRUE	1	2020	Ha, Patrick
TRUE	1	2023	Azizi, Shekoofeh
TRUE	1	2021	Gibstein, Alexander
TRUE	1	2020	Ascha, Mustafa
TRUE	1	2019	Borghi, Alessandro
TRUE	1	2019	Steinbacher, Derek
TRUE	1	2022	Gowda, Arvind U
TRUE	1	2018	Qian, Pengjiang
TRUE	1	2018	Kuo, Jung-Wen
TRUE	1	2019	Thomas, Analise B
TRUE	1	2021	Blazes, Marian
TRUE	1	2022	Chinski, Luis
TRUE	1	2019	Jeelani, Owase
TRUE	1	2022	Haeberle, Heather S
TRUE	1	2021	Akesson, Anna
TRUE	1	2022	Han, Wenqing
TRUE	1	2016	Irgin, Celal
TRUE	1	2022	Caruso, Diego
TRUE	1	2023	Aladegbami, Bola G
TRUE	1	2019	Levites, Heather A
TRUE	1	2020	Cardoso, Maria J
TRUE	1	2020	Lin, Hsiu-Hsia
TRUE	1	2018	Van hedent, Steven
TRUE	1	2020	Ho, Cheng-Ting
TRUE	1	2020	Helmi, Haytham
TRUE	1	2020	Zemmar, Ajmal
TRUE	1	2020	Borsting, Emily
TRUE	1	2020	Su, Yu-Ying
TRUE	1	2020	Heaton, Chase
TRUE	1	2022	Huang, Zheng
TRUE	1	2018	Muzic, Raymond F
TRUE	1	2020	El-sayed, Ivan
TRUE	1	2024	Al-moraissi, Essam
TRUE	1	2019	Wilsons, Alexander T
TRUE	1	2021	He, Ke
TRUE	1	2020	Al-shaqsi, Sultan Z
TRUE	1	2020	Cardoso, Jaime S
TRUE	1	2020	Fang, ChangYun
TRUE	1	2021	Froines, Colin
TRUE	2	2003	Giardino, R
TRUE	2	2021	Tao, Xuelian
TRUE	2	2014	Lee, Tzu-Hsin
TRUE	2	2020	Wang, Zongliang
TRUE	2	2012	Lee, Joung-Hyun
TRUE	2	2023	Jiang, Qing
TRUE	2	2024	Fernandes, Maria Helena
TRUE	2	2020	Yang, Yong
TRUE	2	2021	Jeon, Hojeong
TRUE	2	2002	Kayser, MV
TRUE	2	2022	Desai, Salil
TRUE	2	2014	Birgani, Zeinab Tahmasebi
TRUE	2	2016	Pabla, B S
TRUE	2	2010	Addadi, Lia
TRUE	2	1994	Lausmaa, J
TRUE	2	2015	Jiang, Pinliang
TRUE	2	2014	Zhao, Lingzhou
TRUE	2	2015	Song, Ran
TRUE	2	2019	Li, Ying
TRUE	2	2017	Zhang, Lina
TRUE	2	2009	Kunzler, Tobias P
TRUE	2	2019	Han, Shuguang
TRUE	2	2024	Xiang, Zhou
TRUE	2	2019	Huang, Yong
TRUE	2	2017	Feng, Bo
TRUE	2	2020	Francis, Lewis W
TRUE	2	2000	Hildebrand, HF
TRUE	2	2016	Goering, Peter L
TRUE	2	2017	Wang, Jianxin
TRUE	2	2016	Prakash, Chander
TRUE	2	2016	Pereira, Daniel
TRUE	2	2010	Brammer, Karla S
TRUE	2	2017	Kim, Hyoun-Ee
TRUE	2	2005	Lim, JY
TRUE	2	2009	Muschler, George F
TRUE	2	2021	Liu, Ya-Hui
TRUE	2	2019	Guo, Tailin
TRUE	2	2021	Buchvarov, Ivan
TRUE	2	2024	Avdeev, Georgi
TRUE	2	2010	Yamada, Masahiro
TRUE	2	2020	Bonakdar, Shahin
TRUE	2	2020	Zhang, Peibiao
TRUE	2	2018	Zheng, Xuebin
TRUE	2	2015	Teixeira, Lucas Novaes
TRUE	2	2016	Puri, Sanjeev
TRUE	2	2023	Zhang, Zhen
TRUE	2	2019	Guo, Jia
TRUE	2	2013	Wang, Xuan
TRUE	2	2015	Biggs, Manus
TRUE	2	2011	Meek, R M Dominic
TRUE	2	2022	Wang, Ling
TRUE	2	2017	Zhang, Jingwei
TRUE	2	2021	Hu, Ren
TRUE	2	1994	Kasemo, B
TRUE	2	2019	Liu, Xuan
TRUE	2	2014	Cooper, Lyndon F
TRUE	2	2012	Hasirci, Vasif
TRUE	2	2009	Roy, Shuvo
TRUE	2	2015	Hutmacher, Dietmar
TRUE	2	2007	Baldini, Nicola
TRUE	2	2024	Lei, Jun
TRUE	2	2018	Fan, Yujiang
TRUE	2	2003	Fini, M
TRUE	2	2020	Yang, Pengfei
TRUE	2	2014	Khademhosseini, Ali
TRUE	2	2014	Vilches, Jose
TRUE	2	2009	Sprecher, Christoph M
TRUE	2	2021	Declercq, Heidi
TRUE	2	2011	Chatterjee, Kaushik
TRUE	2	2016	Sun, Lanying
TRUE	2	2017	Tovar, Nick
TRUE	2	2009	Besenbacher, Flemming
TRUE	2	2014	Zhi, Wei
TRUE	2	2017	Salmeron-sanchez, Manuel
TRUE	2	2009	Sheldon, Brian W
TRUE	2	2017	Espanol, Montserrat
TRUE	2	2020	Vyas, Cian
TRUE	2	2019	Wozniak, Michal J
TRUE	2	2014	Terriza, Antonia
TRUE	2	2012	Nebe, J Barbara
TRUE	2	2009	Kromka, A
TRUE	2	2018	Nanci, Antonio
TRUE	2	2017	Steinberg, Thorsten
TRUE	2	2020	Cheng, Guanghua
TRUE	2	2017	Yang, You
TRUE	2	2016	Truckenmuller, Roman
TRUE	2	2024	Li, Ang
TRUE	2	1999	Cooper, LF
TRUE	2	2020	Yang, Lijun
TRUE	2	2009	Brunette, Donald M
TRUE	2	2016	Kiani, Amirkianoosh
TRUE	2	2019	Heljak, Marcin
TRUE	2	2019	Lin, Zhengmei
TRUE	2	2014	Lee, Hyeongjin
TRUE	2	2011	Chai, F
TRUE	2	2010	Oh, Seunghan
TRUE	2	2011	Guo, Y B
TRUE	2	2020	Kanczler, Janos
TRUE	2	2010	Luttge, Regina
TRUE	2	2014	Shu, Yiwei
TRUE	2	2017	Guo, Likun
TRUE	2	2022	Zhang, Jiamin
TRUE	2	2018	Huang, Liping
TRUE	2	2010	Kim, Youn-Jeong
TRUE	2	2014	de la orden, Emilio
TRUE	2	2011	Myon, L
TRUE	2	2011	Ferri, J
TRUE	2	2016	Fujibayashi, Shunsuke
TRUE	2	2016	Matsushita, Tomiharu
TRUE	2	2021	Liu, Kun
TRUE	2	2015	Cross, Graham
TRUE	2	2017	Zhang, Meng
TRUE	2	2024	Cardon, Ludwig
TRUE	2	2020	Kang, Yuejun
TRUE	2	2015	Xu, Anxiu
TRUE	2	2020	Huang, Boyang
TRUE	2	2024	Qiao, Yang
TRUE	2	2014	Wu, Chia-Ping
TRUE	2	2010	te riet, Joost
TRUE	2	2019	Zhang, Xuejiao
TRUE	2	2017	Fuerderer, Tobias
TRUE	2	2012	Olivares-navarrete, Rene
TRUE	2	2024	Hao, Yulin
TRUE	2	2009	Schuler, Martin
TRUE	2	2021	Yu, Mingzhi
TRUE	2	2019	Chlanda, Adrian
TRUE	2	2020	Wang, Dong-An
TRUE	2	2010	Frandsen, Christine J
TRUE	2	2023	Wang, Fan
TRUE	2	2023	Lu, Kaihang
TRUE	2	2015	English, Andrew
TRUE	2	2015	Jones, Eleanor
TRUE	2	2016	Wang, Qibao
TRUE	2	2017	Shi, Mengqi
TRUE	2	2021	Bottino, Marco C
TRUE	2	2006	Tazaki, J
TRUE	2	2012	Lee, Woo Y
TRUE	2	2021	Kim, Yu-Chan
TRUE	2	2024	Xie, Jing
TRUE	2	2013	Morita, Yasuyuki
TRUE	2	2016	Mestres, Gemma
TRUE	2	2015	Turng, Lih-Sheng
TRUE	2	2015	Basu, Nandita
TRUE	2	2017	Wei, Dan
TRUE	2	2020	Wang, Guomin
TRUE	2	2017	Fan, Hongsong
TRUE	2	2018	Yang, Mingli
TRUE	2	2011	Gil, Eun Seok
TRUE	2	2020	Ishikawa, Kunio
TRUE	2	2015	Yang, Zhiwei
TRUE	2	2024	Gao, Dongfang
TRUE	2	2015	Jing, Xin
TRUE	2	2015	Rooney, Niall
TRUE	2	2011	Raoul, G
TRUE	2	2013	Iezzi, Giovanna
TRUE	2	2013	Tan, Bo
TRUE	2	2018	Kant, Sebastian
TRUE	2	2013	Wen, Feng
TRUE	2	2009	Lovmand, Michael
TRUE	2	2015	Pandit, Abhay
TRUE	2	2010	Lappalainen, Reijo
TRUE	2	2013	Zhao, Yihua
TRUE	2	2018	Bello, Dainelys Guadarrama
TRUE	2	2021	Zheng, Zi-Li
TRUE	2	2014	Wang, Wei
TRUE	2	2005	Desai, TA
TRUE	2	2010	Lamers, Edwin
TRUE	2	2015	Gao, Xiang
TRUE	2	2018	Ma, Jianwei
TRUE	2	2012	Gu, Yexin
TRUE	2	2012	Marin, Charles
TRUE	2	2009	Lovmand, Jette
TRUE	2	2011	Simon, Carl G
TRUE	2	2009	Yang, Lei
TRUE	2	2005	Donahue, HJ
TRUE	2	2019	Zhu, Wen-qing
TRUE	2	2011	Lawrence, J
TRUE	2	2015	Bennetsen, Dines T
TRUE	2	2018	Liang, Chunyong
TRUE	2	2009	Textor, Marcus
TRUE	2	2015	Thissen, Helmut
TRUE	2	1994	Ericson, LE
TRUE	2	2024	Odabas, Sedat
TRUE	2	2018	Wang, Hongshui
TRUE	2	2018	Yang, Xiao
TRUE	2	2020	Li, Chen
TRUE	2	2019	Yang, Gi Hoon
TRUE	2	2017	Sun, Jing
TRUE	2	2015	Xiong, Guangyao
TRUE	2	2022	Dong, Lingqing
TRUE	2	2020	Guo, Zheng
TRUE	2	2008	Albrektsson, Tomas
TRUE	2	2020	Lim, Chee Seong
TRUE	2	2009	Leng, Yang
TRUE	2	2016	Tsukanaka, Masako
TRUE	2	2014	Li, Jinhua
TRUE	2	2010	Myllymaa, Sami
TRUE	2	2023	Ni, Xiaohui
TRUE	2	2017	Chen, Zetao
TRUE	2	1994	Larsson, C
TRUE	2	2012	Voelcker, Nicolas H
TRUE	2	2010	Konttinen, Yrjo T
TRUE	2	2019	Qiao, Haixia
TRUE	2	2009	Baresova, V
TRUE	2	2023	Liu, Yi
TRUE	2	2009	Pedersen, Finn Skou
TRUE	2	2015	Luo, Honglin
TRUE	2	2018	Yan, Cheng
TRUE	2	2015	Wan, Yizao
TRUE	2	2010	Wieland, Marco
TRUE	2	2009	Liu, Hsuan-Liang
TRUE	2	2024	Filipov, Emil
TRUE	2	2009	Lauridsen, Rune Hoff
TRUE	2	2021	Fini, Milena
TRUE	2	2018	Zhang, Jing
TRUE	2	2014	Wu, Qianju
TRUE	2	2015	Liang, Jianhe
TRUE	2	2019	Lu, Mengjie
TRUE	2	2022	Gomes, Manuela E
TRUE	2	2017	Niu, Haoyi
TRUE	2	2012	Suzuki, Marcelo
TRUE	2	2017	Yang, Guang
TRUE	2	2021	Du, Ping
TRUE	2	2007	Nauman, Eric A
TRUE	2	2004	Rea, SM
TRUE	2	2006	Arisue, M
TRUE	2	1996	Wennerberg, A
TRUE	2	2018	Li, Haipeng
TRUE	2	2019	Wang, Xing
TRUE	2	2012	Alakpa, Enateri V
TRUE	2	2015	Tripathi, Bhawana
TRUE	2	2003	Riehle, MO
TRUE	2	2006	Akazawa, T
TRUE	2	2013	Ju, Yang
TRUE	2	2022	Jang, Tae-Sik
TRUE	2	2017	Ma, Yifan
TRUE	2	2010	Puckett, Sabrina D
TRUE	2	1994	Thomsen, P
TRUE	2	2019	John, Lukasz
TRUE	2	2020	Liu, Anqi
TRUE	2	2012	Granato, Rodrigo
TRUE	2	2018	Wang, Xiyang
TRUE	2	2005	Hansen, JC
TRUE	2	2009	Yao, Chang
TRUE	2	2014	Chung, Jong Hoon
TRUE	2	2009	Ting, Yen-Chung
TRUE	2	2019	Hou, Wenqing
TRUE	2	2018	Lauria, Ines
TRUE	2	2018	Hoener, Miriam
TRUE	2	2013	Li, Zhenhua
TRUE	2	2017	Camarero-espinosa, Sandra
TRUE	2	2019	Duan, Ke
TRUE	2	2003	Ciapetti, G
TRUE	2	2019	Vasilev, Krasimir
TRUE	2	2007	Andar, Abhay
TRUE	2	2018	Zhang, Yuan
TRUE	2	2019	Zhang, Yu Shrike
TRUE	2	2017	Duan, Bing
TRUE	2	2020	Carossa, Stefano
TRUE	2	2023	Aditya, Teresa
TRUE	2	2014	Suh, Kahp-Yang
TRUE	2	2009	Rezek, B
TRUE	2	2012	Spencer, Nicholas D
TRUE	2	2010	Iwasa, Fuminori
TRUE	2	2010	Domanski, Maciej
TRUE	2	2013	Lu, Zufu
TRUE	2	1992	Bizios, R
TRUE	2	2018	Li, Baoe
TRUE	2	2005	Chen, SC
TRUE	2	2019	Janeta, Mateusz
TRUE	2	2009	Kim, Eun Jung
TRUE	2	2017	Liu, Changsheng
TRUE	2	2023	Zhao, Quanming
TRUE	2	1995	Cochran, DL
TRUE	2	2014	Yubero, Francisco
TRUE	2	2024	Xing, Fei
TRUE	2	2005	Siedlecki, CA
TRUE	2	2022	Xu, Yong
TRUE	2	2009	Bretcanu, Oana
TRUE	2	2022	Shokrgozar, Mohammad Ali
TRUE	2	2013	Harris, Greg M
TRUE	2	2015	Azeem, Ayesha
TRUE	2	2017	Vasilevich, Aliaksei
TRUE	2	2018	Huang, Qianli
TRUE	2	2020	Chuah, Yon Jin
TRUE	2	2011	Su, Bo
TRUE	2	2014	Liu, Qian
TRUE	2	2011	Sjoestroem, Terje
TRUE	2	2019	Oberbek, Przemyslaw
TRUE	2	2018	Duan, Rongquan
TRUE	2	2005	Popat, KC
TRUE	2	2012	Hyzy, Sharon L
TRUE	2	2021	Ok, Myoung-Ryul
TRUE	2	2022	Jung, Hyun-Do
TRUE	2	2016	Xu, Xin
TRUE	2	2020	Qasim, Abdul Mateen
TRUE	2	2009	de wild, Michael
TRUE	2	2015	Riley, Graham
TRUE	2	2007	Haberstroh, Karen M
TRUE	2	2016	Iglic, Ales
TRUE	2	2013	Tan, Lay Poh
TRUE	2	2012	Zink, Christian
TRUE	2	2024	Garipcan, Bora
TRUE	2	2010	Monteiro, F J
TRUE	2	2013	Chen, Song
TRUE	2	2011	Anjum, F
TRUE	2	2024	Giavaresi, Gianluca
TRUE	2	2014	Nejadnik, M Reza
TRUE	2	2014	Gonzalez-caballero, Juan L
TRUE	2	2013	Ye, Kai
TRUE	2	2012	Matschegewski, Claudia
TRUE	2	2015	Deng, Feng
TRUE	2	2010	Aizawa, Mamoru
TRUE	2	2011	Waugh, D G
TRUE	2	2014	Jeon, Noo Li
TRUE	2	2014	Vilches-perez, Jose I
TRUE	1	2006	Arvidsson, A
TRUE	1	2008	Affrossman, Stanley
TRUE	1	2021	Abri, Abdolreza
TRUE	1	1990	Yamamuro, T
TRUE	1	1997	Sonoda, T
TRUE	1	2007	Bertel, Erminald
TRUE	1	1995	Barton, DC
TRUE	1	2003	Asai, S
TRUE	1	2002	Eisenbarth, E
TRUE	1	2010	An, Chang-Hyeon
TRUE	1	1995	Liao, H
TRUE	1	2005	Chen, JY
TRUE	1	2012	Amini, Pupak
TRUE	1	2023	Agarwal, Raj
TRUE	1	2022	Acevedo, Cristian A
TRUE	1	2022	Alberta, Ludovico Andrea
TRUE	1	2004	Bhattacharyya, S
TRUE	1	2001	Yli-urpo, A
TRUE	1	1997	Kato, M
TRUE	1	1998	Mustafa, K
TRUE	1	1999	Gasser, B
TRUE	1	1999	Bjursten, LM
TRUE	1	2002	Danilov, A
TRUE	1	2001	Plagmann, HC
TRUE	1	1999	Yliheikkilä, P
TRUE	1	1996	Andersson, B
TRUE	1	2008	Aydinli, A
TRUE	1	2008	Aparicio, Conrado
TRUE	1	2023	Anderson, Tim A
TRUE	1	2011	Baatrup, Anette
TRUE	1	2013	Abdel-fattah, Tarek M
TRUE	1	2010	Almodovar, Jorge
TRUE	1	2005	Cheng, J
TRUE	1	2023	Apartsin, Evgeny
TRUE	1	2007	Bendavid, A
TRUE	1	2021	Abudhahir, Mohamed
TRUE	1	2007	Beye, A
TRUE	1	2021	Akiyama, Yuri
TRUE	1	1995	Simpson, J
TRUE	1	1998	Lincks, J
TRUE	1	2021	Afifi, M
TRUE	1	2016	Alberti, Kyle
TRUE	1	1999	Persson, H
TRUE	1	2005	Berglundh, T
TRUE	1	2012	Anderson, James M
TRUE	1	2001	Rühling, A
TRUE	1	2008	Al-ahmad, Ali
TRUE	1	2016	Ai, Xing
TRUE	1	1999	Tuan, RS
TRUE	1	2007	Alava, J I
TRUE	1	2007	Al-ahmad, A
TRUE	1	1999	Piveteau, LD
TRUE	1	2005	Cho, MR
TRUE	1	2018	Adolphe, Dominique
TRUE	1	2000	Folch, Albert
TRUE	1	1995	Fouda, N
TRUE	1	2012	Ahlberg, Elisabet
TRUE	1	2003	Dalmeijer, RAJ
TRUE	1	2024	Akbas, Gulsah
TRUE	1	1995	Lankford, J
TRUE	1	2007	Beye, Aboubaker
TRUE	1	2002	Eppell, SJ
TRUE	1	2019	Abd-rabou, Ahmed A
TRUE	1	2006	Arzate, H
TRUE	1	1996	Aronsson, BO
TRUE	1	2013	Abrahamsson, Ingemar
TRUE	1	2002	Fleischman, AJ
TRUE	1	2007	Biggs, M J P
TRUE	1	2004	Amis, EJ
TRUE	1	2005	Chung, CP
TRUE	1	2000	Davies, GW
TRUE	1	2020	Abou-zeid, Ragab E
TRUE	1	2002	Johnstone, HJH
TRUE	1	2023	Azahra, Siti Amalina
TRUE	1	1995	Zioupos, P
TRUE	1	2001	Abron, A
TRUE	1	2008	Altman, Gregory H
TRUE	1	2006	Chen, GQ
TRUE	1	2005	Bei, JZ
TRUE	1	2001	Hopfensperger, M
TRUE	1	2000	Le maguer, A
TRUE	1	2000	Le maguer, D
TRUE	1	2006	Brouillaud, Brigitte
TRUE	1	2008	Alander, Pasi
TRUE	1	2008	Asin, Luis
TRUE	1	1997	Su, SC
TRUE	1	2011	Baker, David W
TRUE	1	2002	Biehl, V
TRUE	1	2006	Bieling, Katrin
TRUE	1	2003	Claase, MB
TRUE	1	1999	Masuda, T
TRUE	1	2008	Altankov, George
TRUE	1	2019	Abreu, Pedro
TRUE	1	1994	Tawashi, R
TRUE	1	2023	Amer, Mahetab H
TRUE	1	1995	Li, J
TRUE	1	2007	Amato, Ilaria
TRUE	1	2022	Abinaya, S
TRUE	1	2013	Acevedo-morantes, C Y
TRUE	1	1999	Matsuura, W
TRUE	1	2022	Aguirre ocampo, Robinson
TRUE	1	2001	Veittola, S
TRUE	1	2001	Peltola, T
TRUE	1	2003	Cenni, E
TRUE	1	2003	Baumann, A
TRUE	1	2010	Annunziata, Marco
TRUE	1	1994	Pimienta, C
TRUE	1	2003	Cascardo, G
TRUE	1	2011	Athanassiou, A
TRUE	1	1989	Lamaletie, MDJ
TRUE	1	2001	Thompson, J
TRUE	1	2011	Bagno, Andrea
TRUE	1	2002	Duncan, AC
TRUE	1	2008	Baas, E
TRUE	1	2013	Adapala, Ravi Kumar
TRUE	1	2010	Aaron, Roy K
TRUE	1	2021	Adebiyi, Aderogba
TRUE	1	2018	Abdulgader, Radwan
TRUE	1	2024	Aboal-castro, Lucia
TRUE	1	2022	Ahmed omar, Naima
TRUE	1	2010	Abilez, Oscar
TRUE	1	1998	Blanchard, CR
TRUE	1	2018	Akasaka, T
TRUE	1	2023	Arun, S
TRUE	1	1998	Lopez, BS
TRUE	1	2019	Aglan, Hadeer A
TRUE	1	1989	Gardner, DL
TRUE	1	2003	Barrère, F
TRUE	1	2004	Bosma, BL
TRUE	1	1990	Sakka, S
TRUE	1	2007	Baker, Brendon M
TRUE	1	2024	Abou-nassif, Lea
TRUE	1	2005	Anderson, DG
TRUE	1	2005	Desjardins, P
TRUE	1	2024	Akhtar, Hafsah
TRUE	1	2007	Baechle, Maria
TRUE	1	2014	Abrantes, J C C
TRUE	1	2023	Achcar, Jorge Alberto
TRUE	1	2004	El-ghannam, AR
TRUE	1	1994	Giraudguille, MM
TRUE	1	1999	Schenk, RK
TRUE	1	2023	Arbenin, Andrey Yu
TRUE	1	2012	Adamek, G
TRUE	1	2019	Aifantis, Katerina E
TRUE	1	2024	Anton, Sculean
TRUE	1	2023	Bakhshandeh, Haleh
TRUE	1	2007	Ahmad, Zeeshan
TRUE	1	1995	Hermansson, L
TRUE	1	2024	Antoniac, Iulian
TRUE	1	2021	Abbaszadeh, Hojjat Allah
TRUE	1	2000	Dufresne, E
TRUE	1	2006	Bernard, Caroline
TRUE	1	2008	Ball, Michael
TRUE	1	2021	Ahmadi, Somayeh
TRUE	1	2004	Cutroni, JA
TRUE	1	2021	Abednatanzi, Sara
TRUE	1	1997	Skedros, JG
TRUE	1	2008	Ayers, D C
TRUE	1	1999	Wieland, M
TRUE	1	2001	Hallam, KR
TRUE	1	2007	Ball, Michael D
TRUE	1	1995	Currey, JD
TRUE	1	2010	Acclavio, Alice
TRUE	1	2003	Cassinelli, C
TRUE	1	2009	Adams, Christopher S
TRUE	1	2018	Adamcik, Jozef
TRUE	1	2008	Bacakova, M
TRUE	1	2021	Aceti, Dante
TRUE	1	2008	Bacakova, L
TRUE	1	2016	Acasandrei, A M
TRUE	1	2005	Ber, S
TRUE	1	2011	Amon, Cristina H
TRUE	1	1997	Bloebaum, RD
TRUE	1	2013	Ahirwal, Deepak
TRUE	1	2008	Arvidsson, Anna
TRUE	1	2007	Atwa, S
TRUE	1	2004	Chu, IM
TRUE	1	2023	Ai, Chen
TRUE	1	2008	Adams, Christopher C
TRUE	1	2011	Ardhaoui, Malika
TRUE	1	2003	Beck, U
TRUE	1	2024	Anushikaa, Ramprasad
TRUE	1	1990	Huang, ZT
TRUE	1	2004	Bawazer, L
TRUE	1	2007	Berry, C C
TRUE	1	2006	Aronov, D
TRUE	1	2012	Ahn, Seung-Geun
TRUE	1	1999	Sinha, RK
TRUE	1	2001	Watkinson, AC
TRUE	1	2024	Ahlhelm, Matthias
TRUE	1	2006	Becker, Juergen
TRUE	1	2006	Chai, Chou
TRUE	1	2000	Lee, MH
TRUE	1	2018	Aghdam, M M
TRUE	1	2002	Boehm, C
TRUE	1	1998	Lohmann, CH
TRUE	1	2012	Akazawa, Toshiyuki
TRUE	1	2022	Akens, Margarete K
TRUE	1	2010	Altankov, G
TRUE	1	1994	Ohtsuki, T
TRUE	1	2000	Keller, BA
TRUE	1	2022	Abbasi, Kaveh
TRUE	1	2007	Balakrishnan, A
TRUE	1	1995	Schraub, DM
TRUE	1	2011	Alvarez, Kelly
TRUE	1	1999	Rosengren, A
TRUE	1	2003	Chauvy, PF
TRUE	1	1999	Kober, M
TRUE	1	1994	Sautier, JM
TRUE	1	1999	Boilot, J
TRUE	1	2006	Chatzistavrou, X
TRUE	1	2000	Hänggi, P
TRUE	1	1993	Hankey, DP
TRUE	1	2008	Aparicio, C
TRUE	1	2001	Allen, GC
TRUE	1	1992	Puleo, DA
TRUE	1	2001	Kocher, T
TRUE	1	2002	Gurav, N
TRUE	1	2000	Mezzour, Sonia
TRUE	1	2004	Allcock, HR
TRUE	1	1998	Liu, Y
TRUE	1	2012	Amanzadeh, Amir
TRUE	1	1999	Danielsen, N
TRUE	1	2001	Harper, EJ
TRUE	1	1998	Arvidson, K
TRUE	1	2000	Duering, Michael
TRUE	1	2005	Briem, D
TRUE	1	1999	Shah, AK
TRUE	1	1996	Rosen, BG
TRUE	1	1999	Spencer, ND
TRUE	1	1994	Boulekbache, H
TRUE	1	2012	Anitha, V C
TRUE	1	2018	Ahmad, Taufiq
TRUE	1	1993	Begley, CT
TRUE	1	2022	Advincula, Rigoberto C
TRUE	1	2001	Jandt, KD
TRUE	1	2004	Choi, JS
TRUE	1	2024	Angelova, L
TRUE	1	2004	Bender, JD
TRUE	1	2001	Hellweg, A
TRUE	1	2006	Birch, M A
TRUE	1	2002	Kniss, DA
TRUE	1	2006	Bajaj, Piyush
TRUE	1	2000	Judas, D
TRUE	1	2004	Birkedal, H
TRUE	1	2009	Ageeva, S A
TRUE	1	2021	Agniel, R
TRUE	1	1993	Wilson, DJ
TRUE	1	1999	Girona, MI
TRUE	1	2024	Alvarez-lorenzo, Carmen
TRUE	1	1999	Nakamura, T
TRUE	1	2003	Beloti, MM
TRUE	1	2022	Acuna-mendoza, Soledad
TRUE	1	2003	Cahalan, L
TRUE	1	2004	Allison, FJ
TRUE	1	2000	Linez, P
TRUE	1	2016	Afshar, Abdollah
TRUE	1	2003	Cahalan, P
TRUE	1	2006	Bareille, Reine
TRUE	1	1989	Lawton, DM
TRUE	1	1997	Kieswetter, K
TRUE	1	1999	Sittig, C
TRUE	1	1994	Loty, C
TRUE	1	2006	Areva, S
TRUE	1	2019	Abuna, Rodrigo P F
TRUE	1	2002	Gunnelius, K
TRUE	1	2005	Atkinson, BL
TRUE	1	1994	Loty, S
TRUE	1	2003	Andersson, AS
TRUE	1	1999	Blair, K
TRUE	1	2004	Ducheyne, P
TRUE	1	2005	Botticelli, D
TRUE	1	2006	Charest, JL
TRUE	1	2005	Demers, C
TRUE	1	1990	Kitsugi, T
TRUE	1	2004	Araki, N
TRUE	1	2006	Blunn, Gordon W
TRUE	1	1994	Oboeuf, M
TRUE	1	2002	Breme, J
TRUE	1	2016	Ahn, Su-Jin
TRUE	1	2001	Miles, MJ
TRUE	1	2011	Bader, Augustinus
TRUE	1	2003	Alexander, E
TRUE	1	2000	Jansen, JA
TRUE	1	2000	Matsuzaka, K
TRUE	1	2010	Aktas, O C
TRUE	1	1993	Doherty, MJ
TRUE	1	2004	Cidade, GAG
TRUE	1	2019	Abalymov, A A
TRUE	1	1999	Whitson, SW
TRUE	1	2016	Abrahamsson, Peter
TRUE	1	2024	Anadebe, Valentine Chikaodili
TRUE	1	2002	Baquey, C
TRUE	1	2013	Ajami, Elnaz
TRUE	1	1997	Baldan, N
TRUE	1	1990	Hayashi, T
TRUE	1	2001	Simola, J
TRUE	1	1995	Martin, JY
TRUE	1	2000	Ergun, C
TRUE	1	2008	Aydin, Daniel
TRUE	1	2000	Doremus, RH
TRUE	1	2007	Bandyopadhyay, Amit
TRUE	1	2004	Adams, CS
TRUE	1	2023	Al-allaq, Ali A
TRUE	1	1994	Dubuc, B
TRUE	1	2016	Alinauskas, L
TRUE	1	2012	Al-nawas, B
TRUE	1	2004	Bataillon-linez, P
TRUE	1	1999	Vallotton, PH
TRUE	1	2010	Agarwal, Shuchi
TRUE	1	2007	Bobyn, J D
TRUE	1	2023	Ahn, Serin
TRUE	1	2002	Annaz, B
TRUE	1	2022	Acuna-ruiz, Nicolas F
TRUE	1	2023	Babich, Olena
TRUE	1	2001	Cacciafesta, P
TRUE	1	1994	Nefussi, JR
TRUE	1	2009	Adeoye, M O
TRUE	1	2022	Almasi, Davood
TRUE	1	2002	Kapanen, A
TRUE	1	2012	Allo, Bedilu A
TRUE	1	2014	Afzal, Junaid
TRUE	1	2021	Agheli, Hossein
TRUE	1	2003	Batina, N
TRUE	1	2008	Aho, Allan J
TRUE	1	2003	Diener, A
TRUE	1	2021	Ahmed, M K
TRUE	1	2011	Ai, Chi-Fong
TRUE	1	2002	Chang, E
TRUE	1	2024	Ammar, Mohamed M
TRUE	1	2004	Brown, PD
TRUE	1	2004	Composto, RJ
TRUE	1	1999	Simion, M
TRUE	1	2023	Alkhodary, Mohamed Ahmed
TRUE	1	2005	Dasmah, A
TRUE	1	2023	Azzolin, Federico
TRUE	1	2006	Busini, V
TRUE	1	2023	Bakker, Robbert C C
TRUE	1	2005	Chi, LF
TRUE	1	1999	Dahlin, C
TRUE	1	1999	Barboux, P
TRUE	1	2005	Chiou, WA
TRUE	1	2003	Chang, IT
TRUE	1	2022	Allan, Chris
TRUE	1	2004	Brooks, RA
TRUE	1	2010	Ahmad, Z
TRUE	1	2023	Antipova, V N
TRUE	1	1990	Ito, S
TRUE	1	2002	Jämsä, T
TRUE	1	2004	Brown, PW
TRUE	1	2023	Bai, Tian
TRUE	1	1995	Fartash, B
TRUE	1	2004	Castner, D
TRUE	1	1999	Felton, DA
TRUE	1	1997	Mcdonnell, D
TRUE	1	1994	Forest, N
TRUE	1	2007	Bakalinis, Emmanouil
TRUE	1	2024	Acierto, Anthony
TRUE	1	2011	Amedee, Joelle
TRUE	1	2011	Astrand, Maria
TRUE	1	1998	Hultenby, K
TRUE	1	2024	Asadi-yousefabad, Seyedeh-Leili
TRUE	1	1999	Schlapbach, L
TRUE	1	2014	Abdul-khaliq, Hashim
TRUE	1	2021	Aguado, Eric
TRUE	1	1999	Textor, M
TRUE	1	2000	Hotz, W
TRUE	1	2019	Ahmed, Hanaa H
TRUE	1	2022	Abouelleil, Hazem
TRUE	1	2006	Aoki, H
TRUE	1	2000	Leroy, JM
TRUE	1	1996	Ohlsson, R
TRUE	1	1995	Mirza, MS
TRUE	1	1999	Hickok, NJ
TRUE	1	2007	Beke, D
TRUE	1	2001	Kowalski, ZW
TRUE	1	1999	Miyata, N
TRUE	1	2000	Hurtado, Octavio
TRUE	1	2011	Allcock, Harry R
TRUE	1	2022	Abraham, Annie
TRUE	1	2022	Alharbi, Walaa

## Sheet: 聚类数据
0	30	0.988	2021	artificial intelligence; deep learning models; high accuracy; novel medical image dataset; automated identification | breast cancer; conserving therapy; de-escalation therapy; oncoplastic surgery; reconstructive breast surgery	breast cancer (9.08, 0.005); deep learning (6.29, 0.05); plastic surgery (6.29, 0.05); preoperative planning (4.52, 0.05); breast conserving therapy (4.52, 0.05)	mandible (1.4); alopecia areata (1.4); aa (1.4); mammography (1.4); patch size (1.4)
1	27	0.959	2022	artificial intelligence; lund-mackay score; three-dimensional ct; semi-supervised learning; rare diseases | deep learning; convolutional neural networks; skin diseases; skin imaging; aesthetic breast	deep learning (10.34, 0.005); acellular dermal matrix (7.96, 0.005); risk (7.96, 0.005); mesh (7.96, 0.005); aesthetic medicine (4.43, 0.05)	metadata (0.47); sbbyss (0.47); facial reconstruction (0.47); impact (0.47); rare diseases (0.47)
2	26	0.95	2022	artificial intelligence; plastic surgery; virtual assistant; conversational agents; patient education | facial rejuvenation; outcm; attractiveness; association; health	readability (10.5, 0.005); patient education (9.84, 0.005); health (9.84, 0.005); cleft lip and palate (6.2, 0.05); facial rejuvenation (6.2, 0.05)	quality (0.26); american society of reproductive medicine (0.26); craniofacial (0.26); association (0.26); anterior (0.26)
3	25	0.975	2021	machine learning; aesthetic improvement; back-propagation artificial neural network; occlusal plane; audio driven deep fakes | artificial intelligence; automated grading; grading systems; idiopathic facial paralysis; facial palsy	machine learning (17.51, 1.0E-4); implant register (4.65, 0.05); idiopathic facial paralysis (4.65, 0.05); & eacute (4.65, 0.05); aesthetic improvement (4.65, 0.05)	implant register (0.3); idiopathic facial paralysis (0.3); & eacute (0.3); aesthetic improvement (0.3); robotics (0.3)
4	19	0.936	2022	artificial intelligence; plastic surgery; age estimation; application analysis; endoscopic browlift | large language models; patient-centered outcomes; patient satisfaction; patient resource; postoperative care	breast (7.9, 0.005); large language models (7.21, 0.01); plastic surgery (5.97, 0.05); quality of life (4.38, 0.05); application analysis (3.94, 0.05)	application analysis (0.48); capsular contracture (0.48); diep flap (0.48); ectopic breast tissue (0.48); face (0.48)
5	17	0.994	2022	artificial intelligence; convolutional neural network; mandibular osteotomy; transgender female; autologous fat grafting | aesthetic preferences; transgender female; affirming facial surgery; transgender male; facial masculinization surgery	aesthetic preferences (6.22, 0.05); gluteal augmentation (6.22, 0.05); prognosis (6.22, 0.05); transgender female (6.22, 0.05); transgender (6.22, 0.05)	aesthetic preferences (0.11); gluteal augmentation (0.11); prognosis (0.11); transgender female (0.11); transgender (0.11)
6	16	0.997	2019	maxillofacial surgery; cosmetic dentistry; restorative dentistry; periodontal medicine; prosthetic dentistry | facial plastic surgery; patient care; artificial intelligence; cosmetic dentistry; maxillofacial surgery	maxillofacial surgery (15.48, 1.0E-4); restorative dentistry (7.65, 0.01); computers in medicine (7.65, 0.01); facial plastic surgery (7.65, 0.01); prosthetic dentistry (7.65, 0.01)	artificial intelligence (0.07); restorative dentistry (0.04); computers in medicine (0.04); facial plastic surgery (0.04); prosthetic dentistry (0.04)
7	15	0.932	2016	artificial intelligence; large language models; physical exam; plastic surgery; soft computing | soft computing; stereo vision systems; 3-d image-guided orthognathic surgery; contactless measurement; virtual reality	contactless measurement (7.05, 0.01); 3-d image-guided orthognathic surgery (7.05, 0.01); 3-d coordinate measurement (7.05, 0.01); stereo vision systems (7.05, 0.01); soft computing (7.05, 0.01)	contactless measurement (0.06); 3-d image-guided orthognathic surgery (0.06); 3-d coordinate measurement (0.06); stereo vision systems (0.06); soft computing (0.06)
8	11	0.968	2020	system; orthognathic surgery; simulation; artificial intelligence; fort i osteotomy | coronavirus; outcm; plume; laser; guidance	system (12.7, 0.001); orthognathic surgery (12.7, 0.001); beauty (6.31, 0.05); female (6.31, 0.05); facial asymmetry (6.31, 0.05)	beauty (0.1); female (0.1); facial asymmetry (0.1); laser (0.1); guidance (0.1)
9	10	0.962	2024	free flap; education; maxilla; mandibular reconstruction; prosthetics | artificial intelligence; rehabilitation; free flap; head neck surgery; education	free flap (6.49, 0.05); jaw (6.49, 0.05); programs (6.49, 0.05); free vascularized fibula (6.49, 0.05); head neck surgery (6.49, 0.05)	free flap (0.09); jaw (0.09); programs (0.09); free vascularized fibula (0.09); head neck surgery (0.09)
10	8	0.991	2020	convolutional neural network; deep learning; distal radial fractures; classification; palate | classification; palate; deep learning; distal radial fractures; convolutional neural network	distal radial fractures (7.83, 0.01); radiograph (7.83, 0.01); lip (7.83, 0.01); palate (7.83, 0.01); classification (7.83, 0.01)	artificial intelligence (0.07); distal radial fractures (0.04); radiograph (0.04); lip (0.04); palate (0.04)
12	6	0.986	2023	digital breast tomosynthesis; digital mammography; artificial intelligence; deep learning; breast cancer screening	breast cancer screening (9.53, 0.005); digital breast tomosynthesis (6.77, 0.01); digital mammography (6.77, 0.01); deep learning (3.61, 0.1); machine learning (0.31, 1.0)	artificial intelligence (0.09); breast cancer screening (0.02); machine learning (0.01); digital breast tomosynthesis (0.01); digital mammography (0.01)

## Sheet: 期刊 vos
id	label	cluster	weight<links>	weight<total_link_strength>	数量<documents>	引用数<citations>	weight<norm._citations>	score<avg._pub._year>	score<avg._citations>	score<avg._norm._citations>
1	acta oto-laryngologica	14	0	0	1	0	0	2024	0	0
2	advanced materials	15	0	0	1	288	6.0114	2021	288	6.0114
3	aesthetic plastic surgery	7	18	62	26	221	30.8882	2023.62	8.5	1.188
4	aesthetic surgery journal	4	19	55	14	280	20.6558	2023.36	20	1.4754
5	american journal of ophthalmology	3	1	1	1	19	0.3966	2021	19	0.3966
6	american journal of otolaryngology	2	4	5	1	10	0.7008	2023	10	0.7008
7	american journal of sports medicine	16	0	0	1	40	3.6364	2022	40	3.6364
8	american surgeon	1	2	2	1	17	1.1913	2023	17	1.1913
9	annals of biomedical engineering	17	0	0	1	3	0.919	2024	3	0.919
10	annals of plastic surgery	8	1	1	5	43	2.5342	2022.6	8.6	0.5068
11	annals of surgery	1	3	3	1	12	0.8409	2023	12	0.8409
12	annals of surgical oncology	1	3	3	1	9	0.6307	2023	9	0.6307
13	annals of the royal college of surgeons of england	18	0	0	1	0	0	2024	0	0
14	applied soft computing	19	0	0	1	7	0.1321	2016	7	0.1321
15	arthroscopy-the journal of arthroscopic and related surgery	20	0	0	1	28	8.5772	2024	28	8.5772
16	artificial intelligence in medicine	21	0	0	1	40	1	2018	40	1
17	bioengineering-basel	9	2	2	2	11	0.7709	2023.5	5.5	0.3854
18	biomedical signal processing and control	22	0	0	1	1	0.3063	2024	1	0.3063
19	blood purification	23	0	0	1	5	1.5316	2024	5	1.5316
20	bmc medical education	24	0	0	1	2	0.6127	2024	2	0.6127
21	bmc medical informatics and decision making	12	1	1	1	2	0.6127	2024	2	0.6127
22	bmc oral health	25	0	0	1	2	0.6127	2024	2	0.6127
23	breast	1	1	1	2	25	1.2429	2021.5	12.5	0.6214
24	british journal of ophthalmology	26	0	0	2	15	4.5949	2024	7.5	2.2975
25	chirurg	8	1	1	2	6	0.2408	2020	3	0.1204
26	cirugia espanola	27	0	0	1	1	0.3063	2024	1	0.3063
27	cleft palate craniofacial journal	28	0	0	4	17	5.2076	2024	4.25	1.3019
28	clinical and experimental dermatology	5	2	2	2	80	5.6062	2023	40	2.8031
29	clinical cosmetic and investigational dermatology	29	0	0	1	0	0	2023	0	0
30	clinical oral investigations	10	1	1	1	0	0	2024	0	0
31	clinics in dermatology	3	4	5	1	4	1.2253	2024	4	1.2253
32	cluster computing-the journal of networks software tools and	30	0	0	1	0	0	2024	0	0
33	comptes rendus de l academie bulgare des sciences	31	0	0	1	0	0	2024	0	0
34	computational and structural biotechnology journal	5	4	5	1	10	3.0633	2024	10	3.0633
35	computers & education	32	0	0	1	0	0	2025	0	0
36	computers and electronics in agriculture	33	0	0	1	0	0	2024	0	0
37	current medical imaging	34	0	0	1	0	0	2024	0	0
38	current opinion in otolaryngology & head and neck surgery	2	11	20	2	2	0.6127	2024	1	0.3063
39	dentomaxillofacial radiology	35	0	0	1	10	0.7008	2023	10	0.7008
40	dermatology	36	0	0	1	4	0.2803	2023	4	0.2803
41	diagnostics	6	1	1	1	1	0.3063	2024	1	0.3063
42	digital health	37	0	0	1	1	0.0701	2023	1	0.0701
43	ebiomedicine	38	0	0	1	19	1.3315	2023	19	1.3315
44	ent-ear nose & throat journal	39	0	0	1	0	0	2024	0	0
45	european archives of oto-rhino-laryngology	10	2	4	2	24	7.3519	2024	12	3.6759
46	european journal of orthodontics	12	3	3	2	44	4.0218	2021.5	22	2.0109
47	european journal of preventive cardiology	40	0	0	1	8	0.5606	2023	8	0.5606
48	european journal of radiology	41	0	0	1	5	0.3504	2023	5	0.3504
49	european radiology	42	0	0	1	71	1.482	2021	71	1.482
50	expert systems with applications	9	1	1	1	3	0.919	2024	3	0.919
51	facial plastic surgery	9	13	23	4	36	6.9349	2023.5	9	1.7337
52	facial plastic surgery & aesthetic medicine	2	6	9	6	22	4.3767	2023.67	3.6667	0.7295
53	frontiers in genetics	43	0	0	1	1	0.0909	2022	1	0.0909
54	frontiers in medicine	7	1	1	1	38	0.7932	2021	38	0.7932
55	frontiers in surgery	6	1	1	1	0	0	2024	0	0
56	gland surgery	1	3	3	2	10	1.4095	2023.5	5	0.7048
57	graefes archive for clinical and experimental ophthalmology	3	6	7	2	26	1.0329	2021.5	13	0.5165
58	head and neck-journal for the sciences and specialties of the head and	1	1	2	2	2	0.1402	2023.5	1	0.0701
59	healthcare	11	5	7	1	1	0.3063	2024	1	0.3063
60	heliyon	5	2	2	3	3	0.919	2024	1	0.3063
61	ieee access	2	3	3	2	7	0.553	2022.5	3.5	0.2765
62	indian journal of surgery	4	1	1	1	0	0	2024	0	0
63	international dental journal	44	0	0	1	6	1.838	2024	6	1.838
64	international journal of medical informatics	3	10	13	2	25	1.0139	2022	12.5	0.5069
65	international journal of oral and maxillofacial surgery	45	0	0	1	10	0.7008	2023	10	0.7008
66	international journal of surgery	46	0	0	1	3	0.919	2024	3	0.919
67	jama network open	1	3	3	1	0	0	2024	0	0
68	japanese journal of radiology	47	0	0	1	12	0.8409	2023	12	0.8409
69	jmir medical informatics	48	0	0	1	4	1.2253	2024	4	1.2253
70	journal of clinical medicine	6	11	19	5	52	6.8332	2023	10.4	1.3666
71	journal of cosmetic dermatology	49	0	0	1	4	1.2253	2024	4	1.2253
72	journal of cranio-maxillofacial surgery	6	2	2	2	0	0	2023.5	0	0
73	journal of craniofacial surgery	2	11	19	6	80	4.7384	2021.5	13.3333	0.7897
74	journal of dental research	50	0	0	2	125	3.0435	2021.5	62.5	1.5217
75	journal of dentistry	13	1	1	2	17	1.1913	2024	8.5	0.5957
76	journal of digital imaging	51	0	0	1	22	2	2022	22	2
77	journal of medical internet research	12	1	1	1	35	2.4527	2023	35	2.4527
78	journal of minimal access surgery	52	0	0	1	0	0	2024	0	0
79	journal of pediatric orthopaedics	53	0	0	2	1	4	2025	0.5	2
80	journal of personalized medicine	3	3	3	2	10	1.1245	2023	5	0.5623
81	journal of plastic reconstructive and aesthetic surgery	67	7	20	18	90	6.6474	2023.28	5	0.3693
82	journal of prosthetic dentistry	5	1	1	2	9	2.757	2024	4.5	1.3785
83	journal of reconstructive microsurgery	4	1	1	1	7	2.1443	2024	7	2.1443
84	journal of stomatology oral and maxillofacial surgery	13	1	1	3	7	2.1443	2024	2.3333	0.7148
85	journal of surgical education	54	0	0	1	2	0.6127	2024	2	0.6127
86	journal of surgical research	4	1	3	1	2	0.6127	2024	2	0.6127
87	ksii transactions on internet and information systems	55	0	0	1	0	0	2024	0	0
88	langenbecks archives of surgery	7	1	1	1	5	0.3504	2023	5	0.3504
89	laryngoscope	1	6	7	3	51	2.4062	2022	17	0.8021
90	mathematics	56	0	0	1	3	0.2727	2022	3	0.2727
91	medicina-lithuania	11	6	11	2	4	1.2253	2024	2	0.6127
92	nature machine intelligence	57	0	0	1	90	3.612	2020	90	3.612
93	nature medicine	58	0	0	1	31	2.1724	2023	31	2.1724
94	ophthalmic plastic and reconstructive surgery	11	5	8	4	46	14.0911	2024	11.5	3.5228
95	orthodontics & craniofacial research	59	0	0	1	11	0.2296	2021	11	0.2296
96	otolaryngologic clinics of north america	2	5	9	1	0	0	2024	0	0
97	otolaryngology-head and neck surgery	10	7	11	3	19	5.8203	2024	6.3333	1.9401
98	pediatric dermatology	60	0	0	1	1	0.3063	2024	1	0.3063
99	plastic and reconstructive surgery	8	11	23	13	253	10.517	2021.38	19.4615	0.809
100	plastic surgery	61	0	0	1	1	0.3063	2024	1	0.3063
101	plos one	1	2	2	1	7	0.4905	2023	7	0.4905
102	scientific reports	3	9	9	4	78	2.0471	2021.25	19.5	0.5118
103	sensors	62	0	0	1	19	1.7273	2022	19	1.7273
104	skin research and technology	2	1	1	2	3	0.919	2023.5	1.5	0.4595
105	surgery	1	1	1	1	8	0.5606	2023	8	0.5606
106	surgery for obesity and related diseases	63	0	0	1	3	0.919	2024	3	0.919
107	surgical endoscopy and other interventional techniques	64	0	0	1	0	0	2024	0	0
108	trials	65	0	0	1	1	0.3063	2024	1	0.3063
109	unfallchirurg	66	0	0	1	3	0.0626	2021	3	0.0626
*edges
id	id
3	4
3	34
3	38
3	51
3	52
3	54
3	64
3	70
3	72
3	73
3	81
3	88
3	91
3	94
3	96
3	97
3	99
3	102
4	34
4	51
4	52
4	57
4	59
4	62
4	64
4	67
4	70
4	73
4	81
4	83
4	86
4	91
4	94
4	96
4	97
4	99
5	31
6	38
6	51
6	73
6	99
8	11
8	67
10	99
11	12
11	89
12	56
12	89
17	50
17	51
21	46
23	101
25	99
28	34
28	60
30	45
31	57
31	64
31	80
34	82
38	51
38	52
38	61
38	70
38	73
38	81
38	89
38	99
38	102
41	70
45	97
46	73
46	77
51	57
51	59
51	73
51	91
51	96
51	97
51	99
51	102
52	61
52	96
52	97
55	70
56	99
56	101
57	64
57	81
57	102
58	89
59	64
59	70
59	94
60	64
61	73
64	70
64	80
64	91
64	102
67	105
70	72
70	91
70	97
70	102
73	81
73	96
73	99
73	104
75	84
80	102
81	89
81	102
89	99
91	94
94	97
99	102
